# Supplementary material for: Exploring the Shift in International Trends in Mobile Health Research From 2000 to 2020: Bibliometric Analysis
Source: JMIR Mhealth Uhealth. 2021 Sep 8;9(9):e31097. doi: 10.2196/31097 (PMC8459219; doi:10.2196/31097)
Supplement: Multimedia Appendix 1 [file mhealth_v9i9e31097_app1.xls]

## Sheet: Sheet1
Countries/Regions	Number of Publications	% of 12593
USA	5294	0.420392
UK	1372	0.108949
AUSTRALIA	979	0.0777416
CHINA	842	0.0668625
CANADA	828	0.0657508
GERMANY	583	0.0462956
NETHERLANDS	526	0.0417692
SPAIN	445	0.0353371
ITALY	426	0.0338283
INDIA	424	0.0336695
SOUTH KOREA	379	0.0300961
SWITZERLAND	344	0.0273168
SWEDEN	343	0.0272374
SOUTH AFRICA	300	0.0238228
FRANCE	289	0.0229493
BELGIUM	216	0.0171524
BRAZIL	212	0.0168347
SCOTLAND	188	0.0149289
NORWAY	185	0.0146907
TAIWAN	177	0.0140554
DENMARK	176	0.013976
JAPAN	175	0.0138966
IRELAND	154	0.012229
SINGAPORE	154	0.012229
FINLAND	141	0.0111967
PORTUGAL	133	0.0105614
NEW ZEALAND	131	0.0104026
IRAN	130	0.0103232
KENYA	127	0.010085
SAUDI ARABIA	119	0.00944969
TURKEY	116	0.00921147
GREECE	115	0.00913206
BANGLADESH	106	0.00841737
AUSTRIA	104	0.00825856
PAKISTAN	99	0.00786151
ISRAEL	96	0.00762328
POLAND	83	0.00659096
MALAYSIA	82	0.00651155
GHANA	77	0.00611451
MEXICO	77	0.00611451
UGANDA	72	0.00571746
THAILAND	57	0.00452632
ARGENTINA	55	0.00436751
TANZANIA	54	0.0042881
NIGERIA	53	0.00420869
RUSSIA	53	0.00420869
WALES	45	0.00357341
U ARAB EMIRATES	43	0.0034146
COLOMBIA	42	0.00333519
ROMANIA	41	0.00325578
EGYPT	38	0.00301755
CHILE	37	0.00293814
MALAWI	37	0.00293814
SLOVENIA	37	0.00293814
PERU	35	0.00277932
CZECH REPUBLIC	34	0.00269991
ETHIOPIA	33	0.0026205
INDONESIA	33	0.0026205
NORTH IRELAND	33	0.0026205
JORDAN	32	0.00254109
PHILIPPINES	32	0.00254109
VIETNAM	32	0.00254109
LEBANON	30	0.00238228
SERBIA	30	0.00238228
HUNGARY	25	0.00198523
CROATIA	23	0.00182641
MOROCCO	23	0.00182641
QATAR	23	0.00182641
NEPAL	22	0.001747
ZAMBIA	22	0.001747
CYPRUS	21	0.00166759
BURKINA FASO	19	0.00150877
TUNISIA	19	0.00150877
BULGARIA	17	0.00134996
CAMEROON	17	0.00134996
CAMBODIA	16	0.00127055
SLOVAKIA	16	0.00127055
ECUADOR	15	0.00119114
KUWAIT	14	0.00111173
LITHUANIA	14	0.00111173
MOZAMBIQUE	14	0.00111173
ZIMBABWE	14	0.00111173
SRI LANKA	12	0.00095291
BOTSWANA	11	0.000873501
LUXEMBOURG	11	0.000873501
RWANDA	11	0.000873501
SENEGAL	11	0.000873501
COSTA RICA	10	0.000794092
MADAGASCAR	10	0.000794092
MALTA	10	0.000794092
GUATEMALA	9	0.000714683
PANAMA	9	0.000714683
UKRAINE	9	0.000714683
CUBA	8	0.000635274
DEM REP CONGO	8	0.000635274
DOMINICAN REP	8	0.000635274
ESTONIA	8	0.000635274
HAITI	8	0.000635274
IRAQ	8	0.000635274
MACEDONIA	8	0.000635274
OMAN	8	0.000635274
SIERRA LEONE	8	0.000635274
BOLIVIA	7	0.000555864
BRUNEI	7	0.000555864
BAHRAIN	6	0.000476455
BOSNIA HERCEG	6	0.000476455
EL SALVADOR	6	0.000476455
KAZAKHSTAN	6	0.000476455
NAMIBIA	6	0.000476455
PALESTINE	6	0.000476455
VENEZUELA	6	0.000476455
ALGERIA	5	0.000397046
COTE IVOIRE	5	0.000397046
HONDURAS	5	0.000397046
LAOS	5	0.000397046
NORTH MACEDONIA	5	0.000397046
PAPUA N GUINEA	5	0.000397046
AFGHANISTAN	4	0.000317637
BENIN	4	0.000317637
ICELAND	4	0.000317637
JAMAICA	4	0.000317637
LATVIA	4	0.000317637
MAURITIUS	4	0.000317637
SUDAN	4	0.000317637
URUGUAY	4	0.000317637
FIJI	3	0.000238228
GEORGIA	3	0.000238228
KYRGYZSTAN	3	0.000238228
SAMOA	3	0.000238228
SYRIA	3	0.000238228
BURUNDI	2	0.000158818
GAMBIA	2	0.000158818
GUINEA	2	0.000158818
LESOTHO	2	0.000158818
LIBERIA	2	0.000158818
MALI	2	0.000158818
MAURITANIA	2	0.000158818
MONGOLIA	2	0.000158818
MYANMAR	2	0.000158818
NICARAGUA	2	0.000158818
PARAGUAY	2	0.000158818
REP CONGO	2	0.000158818
SEYCHELLES	2	0.000158818
SWAZILAND	2	0.000158818
TAJIKISTAN	2	0.000158818
TIMOR LESTE	2	0.000158818
TRINIDAD TOBAGO	2	0.000158818
UZBEKISTAN	2	0.000158818
YEMEN	2	0.000158818
ALBANIA	1	7.94092e-05
ARMENIA	1	7.94092e-05
CENT AFR REPUBL	1	7.94092e-05
CHAD	1	7.94092e-05
CURACAO	1	7.94092e-05
ESWATINI	1	7.94092e-05
GREENLAND	1	7.94092e-05
GRENADA	1	7.94092e-05
GUINEA BISSAU	1	7.94092e-05
KOSOVO	1	7.94092e-05
LIECHTENSTEIN	1	7.94092e-05
MALDIVES	1	7.94092e-05
MOLDOVA	1	7.94092e-05
NEW CALEDONIA	1	7.94092e-05
NIGER	1	7.94092e-05
NORTH KOREA	1	7.94092e-05
TOGO	1	7.94092e-05
