# Supplementary material for: Exploring the Shift in International Trends in Mobile Health Research From 2000 to 2020: Bibliometric Analysis
Source: JMIR Mhealth Uhealth. 2021 Sep 8;9(9):e31097. doi: 10.2196/31097 (PMC8459219; doi:10.2196/31097)
Supplement: Multimedia Appendix 2 [file mhealth_v9i9e31097_app2.xls]

## Sheet: Sheet1
id	Keywords	cluster	weight<Links>	weight<Total link strength>	weight<Occurrences>	score<Avg. pub. year>	score<Avg. citations>	score<Avg. norm. citations>
1	mental health	Purple	74	410	449	2017.3	12.4833	1.2478
2	physical activity	Blue	77	414	285	2017.46	14	1.0678
3	health promotion	Green	75	255	243	2015.26	14.9671	0.9166
4	self-management	Red	76	288	234	2017.9	10.7521	0.9858
5	public health	Red	66	178	232	2016.29	13.4095	1.0092
6	depression	Purple	66	340	227	2017.51	17.978	1.6278
7	hiv	Yellow	54	206	208	2017.57	11.3702	0.9201
8	text messaging	Yellow	77	296	207	2016.9	13.2174	0.8444
9	obesity	Blue	67	299	173	2016.65	13.8092	0.8794
10	adherence	Yellow	69	202	157	2017.48	13.8535	1.0707
11	internet	Green	71	216	152	2015.84	21.5855	1.3823
12	randomized controlled trial	Yellow	73	209	135	2018.24	8.7111	0.9396
13	diabetes	Green	58	141	132	2016.9	10.6818	0.8264
14	qualitative research	Green	65	164	131	2017.07	17.458	1.0703
15	exercise	Blue	57	223	126	2017.22	12.6587	0.9736
16	intervention	Yellow	74	211	126	2016.69	15.9206	1.0843
17	health behavior	Blue	55	174	124	2016.73	23.379	1.6167
18	adolescents	Yellow	62	200	117	2016.65	12.7436	0.9139
19	prevention	Yellow	61	178	117	2015.79	16.5299	1.0706
20	quality of life	Red	59	136	115	2016.47	14.3304	0.9864
21	smoking cessation	Blue	51	127	115	2017.65	15.0696	1.0397
22	social media	Yellow	59	136	115	2017.86	12.1391	1.2058
23	medication adherence	Yellow	63	158	113	2017.75	13.4956	1.16
24	cancer	Red	58	128	106	2017.67	8.717	0.9749
25	weight loss	Blue	53	179	106	2017	14.217	0.9531
26	medical devices	Red	17	27	103	2015.58	12.835	0.8927
27	hypertension	Green	51	112	100	2017.78	8.54	0.8873
28	usability	Red	41	75	98	2017.28	12	0.9806
29	health disparities	Green	48	90	97	2015.82	10.3505	0.644
30	electronic health records	Red	28	44	96	2017.07	8.2917	0.6887
31	education	Red	45	77	95	2016.92	9.6526	0.6389
32	primary health care	Green	41	58	95	2015.35	11.5684	0.7205
33	anxiety	Purple	41	183	93	2018.05	11.6882	1.6544
34	behavior change	Blue	61	166	92	2017.49	20.7065	1.4506
35	pregnancy	Green	51	116	92	2017.44	10.6196	0.9389
36	adolescent	Yellow	56	163	90	2017.25	12.7778	0.8662
37	primary care	Green	55	103	87	2015.97	11.5057	0.6974
38	wearable devices	Red	31	56	87	2018.31	23.2759	2.0982
39	covid-19	Red	37	89	86	2020.05	3.1047	2.2182
40	machine learning	Red	29	59	85	2018.55	15.2588	1.8125
41	sms	Blue	47	153	85	2016.19	21.2118	1.0447
42	health education	Green	42	77	84	2016.19	7	0.4843
43	diet	Blue	49	188	83	2017.09	12.8675	0.853
44	health policy	Green	27	44	81	2015.4	9.679	0.8017
45	children	Yellow	41	85	80	2015.53	10	0.6316
46	global health	Red	30	59	80	2017.09	9.4125	0.7876
47	privacy	Red	25	37	78	2017.29	11.8846	1.119
48	health communication	Green	34	54	76	2016.68	12.5789	0.9611
49	heart failure	Red	18	44	76	2017.29	11.1316	1.0146
50	health literacy	Green	45	68	74	2017.19	8.1757	0.8364
51	self-care	Red	40	89	74	2017.36	15.7432	0.9872
52	chronic disease	Green	44	91	73	2016.75	21.6301	1.456
53	health information technology	Red	34	42	72	2017.14	8.8611	0.7349
54	nutrition	Blue	48	129	72	2017.23	8.4167	0.7535
55	rehabilitation	Red	30	55	72	2016.77	8.8333	0.7573
56	asthma	Yellow	38	91	70	2017.61	12.0286	1.2139
57	stress	Purple	37	103	70	2016.38	12.3857	0.9326
58	diabetes mellitus	Green	38	91	69	2017.71	10.2899	0.9028
59	internet of things	Red	21	26	69	2018.22	29.4203	2.6291
60	maternal health	Green	25	46	68	2017.16	9.5294	0.593
61	type 2 diabetes	Green	38	82	68	2017.48	9.0882	0.7679
62	developing countries	Green	26	37	67	2016	25.194	1.5579
63	ecological momentary assessment	Purple	29	61	67	2018.26	8.2239	0.8585
64	older adults	Red	39	64	64	2017.9	8.625	0.7923
65	communication	Red	32	58	61	2016.2	12.6721	0.7668
66	india	Green	24	36	61	2017.15	8.623	0.7293
67	community health workers	Green	32	62	60	2016.77	12.1833	0.684
68	health informatics	Red	37	53	59	2016.15	25.5593	1.7113
69	qualitative	Green	44	66	59	2018.04	6.5763	0.7881
70	patient engagement	Red	32	47	58	2017.67	10.3793	0.9001
71	breast cancer	Red	22	44	56	2017.67	8.7857	0.8148
72	engagement	Purple	42	76	56	2017.96	10.5	1.1479
73	evaluation	Green	29	42	55	2015.45	18.8727	0.9982
74	implementation	Green	31	46	55	2016.84	20.7636	1.182
75	schizophrenia	Red	26	43	55	2017.98	18.2364	1.6535
76	mindfulness	Purple	23	61	54	2018.16	12.3519	1.3966
77	sexual health	Yellow	33	57	54	2017.44	4.5556	0.4239
78	social support	Yellow	37	68	51	2016.75	23.9608	1.1763
79	youth	Yellow	33	89	51	2017.41	8.5882	0.7257
80	focus groups	Green	35	66	50	2015.94	19.06	0.9023
81	behavioral health	Red	19	32	49	2016.54	14.0408	0.8615
82	smoking	Blue	43	90	49	2016.71	8.2857	0.6763
83	feasibility	Red	33	62	47	2018.48	5.234	0.5412
84	motivation	Purple	41	72	47	2017.26	13.9149	0.8978
85	pediatrics	Red	28	42	47	2017.2	18.8298	0.8828
86	self-monitoring	Blue	30	65	47	2017.87	9.6596	0.8932
87	well-being	Purple	36	65	46	2016.07	11.8696	0.8803
88	sleep	Purple	37	81	45	2018.09	11.9111	0.9773
89	lifestyle	Blue	40	70	44	2017.67	10.8182	0.9097
90	wearables	Red	24	34	43	2018.79	18.2326	1.7736
91	gamification	Purple	33	58	42	2018.54	10.2857	1.1175
92	young adults	Blue	34	54	42	2017.64	9.4524	0.8983
93	artificial intelligence	Red	22	41	41	2019.05	12.7561	1.6513
94	user-centered design	Blue	35	56	40	2017.6	11.775	1.0243
95	women	Green	32	67	40	2016.23	15.75	0.9489
96	text messages	Blue	28	60	39	2017.92	7.7949	0.6853
97	text message	Blue	33	64	36	2017.31	23.5556	1.2854
98	cognitive behavioral therapy	Purple	27	56	35	2017.68	20.3429	1.6922
99	overweight	Blue	33	91	35	2016.89	10.4	0.692
100	young adult	Yellow	35	68	34	2017.65	13.0294	1.0384
